# Supplementary material for: Genome‐enabled discovery of candidate virulence loci in Striga hermonthica, a devastating parasite of African cereal crops
Source: New Phytol. 2022 Jul 7;236(2):622–38. doi: 10.1111/nph.18305 (PMC9795911; doi:10.1111/nph.18305)
Supplement: Supplementary file 5 — Notes S1 JAVA‐script for testing gene clustering in the secretome. [file NPH-236-622-s004.txt]

public static void main(String[] args) throws IOException {
    /* JAVA-script for testing gene clustering in the secretome. It can be run in any JAVA coding software, e.g. IntelliJ IDEA */

    //obtain ‘MinDis’, the distance between the start positions of the focal gene and its nearest neighbouring gene
    getGeneMinDis();
    
    // Randomly sample gene sets with the same size as the secretome and obtain the MinDis for the set
    permutateGeneMinDis();

   // assign the MinDis to each distance category 
    assignGeneMinDisCategory();
}

    public static void getGeneMinDis() throws IOException {
    /* obtain ‘MinDis’, the distance between the start positions of the focal gene and its nearest neighbouring gene */
    
        // File contains the start positions of all the genes in S. hermonthica genome
		File File = new File("C:\\WorkSpace\\ShKB_HiC_genes_start_coors_sorted.out");
		File File2 = new File("C:\\WorkSpace\\Sher_secreted_genes.txt");
		MyOutput out = new MyOutput(
				"C:\\WorkSpace\\Sher_secreted_genes_MinDist.out", false);
		String st = new String();
		Scanner in2 = new Scanner(File2);
		HashSet<String> set = new HashSet<String>();
		while (in2.hasNext()) {
			st = in2.nextLine().trim();
			set.add(st);
		}
		in2.close();
		Scanner in = new Scanner(File);
		st = in.nextLine().trim();
		HashMap<String, ArrayList<String>> map = new HashMap<String, ArrayList<String>>();
		int n = 0;
		while (in.hasNext()) {
			st = in.nextLine().trim();
			String[] sts = st.split("\t");
			if (set.contains(sts[1])) {
				String scaffold = sts[0].split(":")[0];
				if (map.containsKey(scaffold)) {
					map.get(scaffold).add(st);
					n++;
				} else {
					ArrayList<String> alist = new ArrayList<String>();
					alist.add(st);
					map.put(scaffold, alist);
					n++;
				}
			}
		}
		in.close();
		System.out.println("Number of total genes: " + n);
		Iterator<String> it = map.keySet().iterator();
		out.println("Gene\tStart\tMinDis");
		while (it.hasNext()) {
			st = it.next();
			ArrayList<String> alist = map.get(st);
			if (alist.size() == 1) {
				for (int i = 0; i < alist.size(); i++) {
					String[] sts = alist.get(i).split("\t");
					out.println(sts[1] + "\t" + sts[0] + "\tNA");
				}
			} else if (alist.size() == 2) {
				String[] sts = alist.get(0).split("\t");
				String[] coor = sts[0].split(":");
				int start = Integer.parseInt(coor[1]);
				String[] sts2 = alist.get(1).split("\t");
				String[] coor2 = sts2[0].split(":");
				int start2 = Integer.parseInt(coor2[1]);
				int mindis = start2 - start;
				out.println(sts[1] + "\t" + sts[0] + "\t" + mindis);
				out.println(sts2[1] + "\t" + sts2[0] + "\t" + mindis);
			} else {
				for (int i = 0; i < alist.size(); i++) {
					String[] sts = alist.get(i).split("\t");
					String[] coor = sts[0].split(":");
					int start = Integer.parseInt(coor[1]);
					int start0 = 0;
					int start2 = 0;
					if (i != 0) {
						String[] sts0 = alist.get(i - 1).split("\t");
						String[] coor0 = sts0[0].split(":");
						start0 = Integer.parseInt(coor0[1]);
					}
					int distance0 = start - start0;
					if (i != (alist.size() - 1)) {
						String[] sts2 = alist.get(i + 1).split("\t");
						String[] coor2 = sts2[0].split(":");
						start2 = Integer.parseInt(coor2[1]);
					}
					int distance2 = start2 - start;
					int mindis = 0;
					if (i != 0 && i != (alist.size() - 1))
						mindis = Math.min(distance0, distance2);
					if (i == 0)
						mindis = distance2;
					if (i == (alist.size() - 1))
						mindis = distance0;
					out.println(sts[1] + "\t" + sts[0] + "\t" + mindis);
				}
			}
		}
		out.close();
	}


    public static void permutateGeneMinDis() throws IOException {
    /* Randomly sample gene sets with the same size as the secretome and obtain the MinDis for the set */
		File File = new File("C:\\WorkSpace\\ShKB_HiC_genes_start_coors_sorted.out");
		MyOutput out = new MyOutput(
				"C:\\WorkSpace\\Sher_secreted_genes_permutate_with_minDis.out",
				true);
		String st = new String();
		Scanner in2 = new Scanner(File); // /////////
		ArrayList<String> allgenes = new ArrayList<String>();
		st = in2.nextLine();
		while (in2.hasNext()) {
			st = in2.nextLine().trim();
			String[] sts = st.split("\t");
			allgenes.add(sts[1]); 
		}
		in2.close();
		System.out.println("Number of genes on scaffolds of used: " + allgenes.size());
		for (int l = 1; l < 10001; l++) {
			Collections.shuffle(allgenes);
			ArrayList<String> set = new ArrayList<String>(allgenes.subList(0, 3375)); 
			Scanner in = new Scanner(File);
			st = in.nextLine().trim();
			HashMap<String, ArrayList<String>> map = new HashMap<String, ArrayList<String>>();
			while (in.hasNext()) {
				st = in.nextLine().trim();
				String[] sts = st.split("\t");
				if (set.contains(sts[1])) {
					String scaffold = sts[0].split(":")[0];
					if (map.containsKey(scaffold))
						map.get(scaffold).add(st);
					else {
						ArrayList<String> alist = new ArrayList<String>();
						alist.add(st);
						map.put(scaffold, alist);
					}
				}
			}
			in.close();
			Iterator<String> it = map.keySet().iterator();
			ArrayList<Integer> mindiss = new ArrayList<Integer>();
			while (it.hasNext()) {
				st = it.next();
				ArrayList<String> alist = map.get(st);
				if (alist.size() == 2) {
					String[] sts = alist.get(0).split("\t");
					String[] coor = sts[0].split(":");
					int start = Integer.parseInt(coor[1]);
					String[] sts2 = alist.get(1).split("\t");
					String[] coor2 = sts2[0].split(":");
					int start2 = Integer.parseInt(coor2[1]);
					int mindis = start2 - start;
					mindiss.add(mindis);
					mindiss.add(mindis);
				}
				if (alist.size() > 2) {
					for (int i = 0; i < alist.size(); i++) {
						String[] sts = alist.get(i).split("\t");
						String[] coor = sts[0].split(":");
						int start = Integer.parseInt(coor[1]);
						int start0 = 0;
						int start2 = 0;
						if (i != 0) {
							String[] sts0 = alist.get(i - 1).split("\t");
							String[] coor0 = sts0[0].split(":");
							start0 = Integer.parseInt(coor0[1]);
						}
						int distance0 = start - start0;
						if (i != (alist.size() - 1)) {
							String[] sts2 = alist.get(i + 1).split("\t");
							String[] coor2 = sts2[0].split(":");
							start2 = Integer.parseInt(coor2[1]);
						}
						int distance2 = start2 - start;
						int mindis = 0;
						if (i != 0 && i != (alist.size() - 1))
							mindis = Math.min(distance0, distance2);
						if (i == 0)
							mindis = distance2;
						if (i == (alist.size() - 1))
							mindis = distance0;
						mindiss.add(mindis);
					}
				}
			}
			out.print(l + "\t" + mindiss.size());
			for (int i = 0; i < mindiss.size(); i++) {
				int mindis = mindiss.get(i);
				out.print("\t" + mindis);
			}
			out.println();
		}
		out.close();
	}


    public static void assignGeneMinDisCategory() throws IOException {
    /* assign the MinDis to each distance category */
		File File = new File(
				"C:\\WorkSpace\\Sher_secreted_genes_MinDist.out");
		MyOutput out = new MyOutput(
				"C:\\WorkSpace\\Sher_secreted_genes_disCategories.out",
				false);
		String st = new String();
		Scanner in = new Scanner(File);
		int[][] count = new int[10][1];
		int l = 0;
		while (in.hasNextLine()) {
			st = in.nextLine().trim();
			String[] sts = st.split("\\s+");
			int n = Integer.parseInt(sts[1]);
			if (sts.length != (n + 2))
				throw new RuntimeException(sts[0]);
			for (int i = 2; i < sts.length; i++) {
				int mindis = Integer.parseInt(sts[i]);
				for (int j = 0; j < 10; j++) {
					if (mindis <= (j + 1) * 5000 && mindis > j * 5000)
						count[j][l]++;
				}
			}
			out.print(sts[0]);
			for (int j = 0; j < 10; j++) {
				out.print("\t" + count[j][l]);
			}
			out.println();
			l++;
		}
		out.close();
	}
