# Supplementary material for: Genome‐enabled discovery of candidate virulence loci in Striga hermonthica, a devastating parasite of African cereal crops
Source: New Phytol. 2022 Jul 7;236(2):622–38. doi: 10.1111/nph.18305 (PMC9795911; doi:10.1111/nph.18305)
Supplement: Supplementary file 6 — Notes S2 R script for the permutation test on mean ΔAICcv values. [file NPH-236-622-s006.txt]

# R-script for the permutation test on mean ΔAICcv values. It can be run in R (https://www.r-project.org/)

aics <- read.table(paste(commandArgs(trailingOnly=TRUE)[1],"_SNP_deltaAIC.out",sep=""), header=FALSE) 
SNPnumber <- read.table(paste(commandArgs(trailingOnly=TRUE)[1],"_SNP_number.out",sep=""), header=FALSE) 
sink(paste(commandArgs(trailingOnly=TRUE)[1],"_permutations_", commandArgs(trailingOnly=TRUE)[2], ".out" ,sep=""), append=FALSE)

snpn <- SNPnumber$V1
for (i in 1:length(snpn)){
  for (j in 1:10000){
     subset <- sample(aics$V2, snpn[i], replace = FALSE, prob = NULL)
     max <- max(subset)
     mean <- mean(subset)     
     cat(snpn[i], "\t", j, "\t", max, "\t", mean, "\t$", subset, "\n")
   }
}
sink()
