# Supplementary material for: Genome‐enabled discovery of candidate virulence loci in Striga hermonthica, a devastating parasite of African cereal crops
Source: New Phytol. 2022 Jul 7;236(2):622–38. doi: 10.1111/nph.18305 (PMC9795911; doi:10.1111/nph.18305)
Supplement: Supplementary file 7 — Notes S3 JAVA‐script for obtaining the permutation P‐values on mean ΔAICcv values of each 1 kb window. [file NPH-236-622-s001.txt]

public static void main(String[] args) throws IOException {
    /* JAVA-script for obtaining the permutation P values on mean ΔAICcv values of each 1Kb window. It can be run in any JAVA coding software, e.g. IntelliJ IDEA  */

    // sort the maxium and mean ΔAICcv values for each SNP number
    sortBamovaPermutationStats();
    // Get a P value for both max and mean for each 1Kb window
    getBamovaPermutationP();
}

public static void sortBamovaPermutationStats() throws IOException {
		/* sort the maxium and mean ΔAICcv values for each SNP number */
		File File = new File("C:\\WorkSpace\\Sh_permutations.out");
		MyOutput out = new MyOutput("C:\\WorkSpace\\Sh_permutations_sorted.out", false);
		Scanner in = new Scanner(File);
		String st = new String();
		int iterate = 100000;
		HashMap<String, ArrayList<Double>> max_map = new HashMap<String, ArrayList<Double>>();
		HashMap<String, ArrayList<Double>> mean_map = new HashMap<String, ArrayList<Double>>();
		while (in.hasNextLine()) {
			st = in.nextLine().trim();
			String[] sts = st.split("\\s+");
			String snp_number = sts[0];
			double max = Double.parseDouble(sts[2]);
			double mean = Double.parseDouble(sts[3]);
			if (max_map.keySet().contains(snp_number)) {
				max_map.get(snp_number).add(max);
				mean_map.get(snp_number).add(mean);
			} else {
				ArrayList<Double> maxlist = new ArrayList<Double>();
				ArrayList<Double> meanlist = new ArrayList<Double>();
				maxlist.add(max);
				meanlist.add(mean);
				max_map.put(snp_number, maxlist);
				mean_map.put(snp_number, meanlist);
			}
		}
		in.close();
		Iterator<String> it = max_map.keySet().iterator();
		while (it.hasNext()) {
			String snp_number = it.next();
			ArrayList<Double> maxlist = max_map.get(snp_number);
			ArrayList<Double> meanlist = mean_map.get(snp_number);
			if (maxlist.size() != iterate)
				throw new RuntimeException("max iterate number wrong" + maxlist.size());
			if (meanlist.size() != iterate)
				throw new RuntimeException("mean iterate number wrong");

			Collections.sort(maxlist);
			Collections.reverse(maxlist);

			Collections.sort(meanlist);
			Collections.reverse(meanlist);
			for (int i = 0; i < maxlist.size(); i++)
				out.println(snp_number + "\t" + maxlist.get(i) + "\t" + meanlist.get(i));
		}
		out.close();
	}

public static void getBamovaPermutationP() throws IOException {
    /* Get a P value for both max and mean for each 1Kb window */
		File File = new File(
				"C:\\WorkSpace\\Sh_permutations_sorted.out");
        // A file containing the number of SNPs, mean deltaAIC values and maxium deltaAIC values in each 1Kb window 
		File File2 = new File(
				"C:\\WorkSpace\\Sh_1k_window.stats");
        MyOutput out = new MyOutput(
				"C:\\WorkSpace\\Sh_1k_window_permutations_P.out",
				false);
		Scanner in = new Scanner(File);
		String st = new String();
		int iterate = 100000; 
		HashMap<String, ArrayList<Double>> max_map = new HashMap<String, ArrayList<Double>>();
		HashMap<String, ArrayList<Double>> mean_map = new HashMap<String, ArrayList<Double>>();
		while (in.hasNextLine()) {
			st = in.nextLine().trim();
			String[] sts = st.split("\\s+");
			String snp_number = sts[0];
			double max = Double.parseDouble(sts[1]);
			double mean = Double.parseDouble(sts[2]);
			if (max_map.keySet().contains(snp_number)) {
				max_map.get(snp_number).add(max);
				mean_map.get(snp_number).add(mean);
			} else {
				ArrayList<Double> maxlist = new ArrayList<Double>();
				ArrayList<Double> meanlist = new ArrayList<Double>();
				maxlist.add(max);
				meanlist.add(mean);
				max_map.put(snp_number, maxlist);
				mean_map.put(snp_number, meanlist);
			}
		}
		in.close();

		Scanner in2 = new Scanner(File2);
		st = in2.nextLine();
		out.println("Gene\tSNP_number\tMax\tMax_P\tMean\tMean_P");
		while (in2.hasNext()) {
			st = in2.nextLine().trim();
			String[] sts = st.split("\\s+");
			out.print(sts[0] + "\t" + sts[1] + "\t");
			String snp_number = sts[1];
			double max = Double.parseDouble(sts[3]);
			ArrayList<Double> maxlist = max_map.get(snp_number);
			if (max < maxlist.get(maxlist.size() - 1))
				out.print(max + "\t1\t");
			else {
				for (int i = 0; i < maxlist.size(); i++) {
					if (max >= maxlist.get(i)) {
						double max_P = (double) i / iterate;
						out.print(max + "\t" + max_P + "\t");
						break;
					}
				}
			}
			double mean = Double.parseDouble(sts[2]);
			ArrayList<Double> meanlist = mean_map.get(snp_number);
			if (mean < meanlist.get(meanlist.size() - 1))
				out.print(mean + "\t1\t");
			else {
				for (int i = 0; i < meanlist.size(); i++) {
					if (mean >= meanlist.get(i)) {
						double mean_P = (double) i / iterate;
						out.print(mean + "\t" + mean_P + "\t");
						break;
					}
				}
			}
			out.println();
		}
		in2.close();
		out.close();
	}
